# Supplementary material for: Delta 9-tetrahydrocannabinol conserves cardiovascular functions in a rat model of endotoxemia: Involvement of endothelial molecular mechanisms and oxidative-nitrative stress
Source: PLoS One. 2023 Jun 16;18(6):e0287168. doi: 10.1371/journal.pone.0287168 (PMC10275432; doi:10.1371/journal.pone.0287168)
Supplement: S1 File — Contains all collected data that were the basis of all statistical analyses, organized according to the figures, in the following order: Fig 1. Heart rate in the three experimental groups (Panel A: heart rate from invasive measurement (pressure); Panel B: heart rate from cardiac ultrasonography). Fig 2. Heart parameters assessed by cardiac ultrasonography (Panel A: end-systolic volume; Panel B: end-diastolic volume; Panel C: end-diastolic volume). Fig 3. Acetylcholine-induced relaxation ability of isolated thoracic aorta segments after epinephrine precontraction. Fig 4. Systemic and cardiovascular oxidative-nitrative stress (Panel A. MDA; Panel B.Cardiac (left ventricular) oxidative stress detected by 4-hydroxy-noneal staining; Panel C. 4-hydroxy-noneal staining of the aorta; Panel E. Assessing nitrative stress. 3-nitrotyrosine staining in the aorta; Panel G. PAR staining of the aorta). Fig 5. Histological changes of the vasoactive markers in the thoracic aorta (Panel A. eNOS staining of the endothelium; Panel C. COX-2 staining of the endothelium; Panel E. cGMP in the aortic wall). Fig 6. Histological changes of the Cannabinoid receptor 1. and 2. intensity in the thoracic aorta (CB1R; CB2R). (XLSX) [file pone.0287168.s001.xlsx]

## Sheet: Munka1
Figure 1. Heart rate in the three experimental groups
	Panel A: heart rate from invasive measurement (pressure)
	Control	LPS	LPS+THC
	414.808	323.837	362.609
	423.555	369.467	362.327
	326.738	443.897	402.348
	320.59	370.772	381.363
	329.388	282.577	394.337
	444.993	345.517	345.573
	309.82	285.282	406.793
			371.908
	Panel B: heart rate from cardiac ultrasonography
	Control	LPS	LPS+THC
	400	474	455
	404	462	472
	450	434	434
		414	500
Figure 2. Heart parameters assessed by cardiac ultrasonography
	Panel A: end-systolic volume
	Control	LPS	LPS+THC
	0.039	0.026	0.054
	0.071	0.029	0.043
	0.044	0.032	0.071
	0.063	0.018
	0.059	0.02
	0.09	0.046
		0.036
	Panel B: end-diastolic volume
	Control	LPS	LPS+THC
	0.251	0.151	0.347
	0.22	0.2	0.209
	0.23	0.158	0.471
	0.432	0.14	0.185
	0.387	0.231	0.218
	0.48	0.269	0.232
	0.368	0.258	0.27
	0.32	0.205
	0.171	0.212
		0.169
		0.179
		0.26
	Panel C: end-diastolic volume
	Control	LPS	LPS+THC
	115.097	53.148	146.638
	77.649	93.326	56.771
	96.83	56.273	196.849
	179.37	58.18	53.829
	151.597	97.135	77.081
	187.144	112.777	78.783
	88.385	107.881	98.253
	94.976	52.705
		65.921
		39.743
		73.886
Figure 3. Acetylcholine-induced relaxation ability of isolated thoracic aorta segments after epinephrine precontraction.
		Control				LPS				LPS+THC
	0	100	100	100	100	100	100	100	100	100	100	100	100
	10-9	99.3281	97.0696	98.5507	100.505	86.4219	94.5786	101.316	98.6074	99.9914	90.1961	96.1093	77.2629
	3*10-9	95.7928	88.2952	92.7536	86.593	78.5003	91.3116	98.2943	100.986	95.3137	86.2745	96.2106	78.6638
	10-8	92.6818	70.2257	68.1159	74.1982	70.6231	86.455	95.5166	95.4312	89.9646	68.6274	91.681	62.7155
	3*10-8	82.4644	48.4687	42.029	52.0888	65.9055	73.8348	77.0468	91.5285	71.9452	58.8235	87.7903	65.4095
	10-7	70.0755	34.8221	28.9855	33.0965	60.6829	62.0887	60.575	78.9188	62.5176	68.6274	81.5287	46.1207
	3*10-7	53.267	26.8696	21.7391	29.0169	56.1405	50.9287	56.4815	72.4201	39.2141	39.2157	69.0314	36.2608
	10-6	44.8203	24.232	15.942	23.6364	52.4536	43.6431	53.1676	62.3199	29.7396	25.4902	61.6389	23.3297
	3*10-6	38.8385	22.5579	14.4927	20.1159	50.0861	44.0838	46.7349	54.4968	25.7595	25.4902	52.6133	18.8578
	10-5	27.7622	23.7131	14.4927	16.6962	40.1412	46.2303	39.4737	48.9477	24.2667	23.5294	45.8656	15.4095
Figure 4. Systemic and cardiovascular oxidative-nitrative stress.
	Panel A. MDA
	Control	LPS	LPS+THC
	76.308	107.491	43.807
	61.814	248.474	101.781
	99.585	224.958	189.445
	59.618	145.307
	88.993	311.712
	64.134
	84.934
	87.978
	68.7
	24.054
	22.025
	Panel B.Cardiac (left ventricular) oxidative stress detected by 4-hydroxy-noneal staining
	Control	LPS	LPS+THC
	0.163333	0.195178	0.166454
	0.157952	0.168505	0.168813
	0.161072	0.227746	0.21608
	0.158008	0.225819	0.2551
	0.16766	0.189516
	0.167117	0.172502
	0.160294
	Panel C. 4-hydroxy-noneal staining of the aorta
	Control	LPS	LPS+THC
	0.437254	7.65768	0.051174
	0.045119	0.540619	0.162811
	0.331369	3.78932	0.016683
	0.011718	6.92885
	0	1.59421
	0.031304	4.98055
	1.20345	0.998462
	Panel E. Assessing nitrative stress. 3-nitrotyrosine staining in the aorta
	Control	LPS	LPS+THC
	15.8032	28.7346	5.48215
	9.15215	13.2467	0.673489
	8.59166	35.4926	8.07746
	3.47763	19.1987
	14.7149	12.0656
	10.8151	15.2853
		23.8849
		19.8995
	Panel G. PAR staining of the aorta
	Control	LPS	LPS+THC
	0.350305	0.783626	0.645014
	0.25664	0.87234	0.678686
	0.629723	0.711962	0.605442
	0.234983	0.81825
	0.366897	0.884259
	0.446573	0.48524
		0.495134
Figure 5. Histological changes of the vasoactive markers in the thoracic aorta
	Panel A. eNOS staining of the endothelium
	Control	LPS	LPS+THC
	5.54213	1.93103	0.112214
	9.17052	0.483028	0.686732
	7.75818	4.49644	1.76056
	5.39498	1.99717
	3.27483	7.73669
		1.73243
		4.40021
		0.820084
		4.96306
	Panel C. COX-2 staining of the endothelium
	Control	LPS	LPS+THC
	18.2253	9.2266	0.389054
	21.9696	11.5151	3.92059
	5.92051	11.254	2.51429
	19.315	6.72321	6.04913
		29.222
		13.9769
	Panel E. cGMP in the aortic wall
	Control	LPS	LPS+THC
	17.8166	2.90358	2.4103
	5.87334	0	0.530899
	4.20371	1.88499	1.28386
	26.0647	4.43672	3.51244
		0.708115
		0.607814
		0.136303
Figure 6. Histological changes of the Cannabinoid receptor 1. and 2. intensity in the thoracic aorta
CB1R	Control	LPS	LPS+THC
	0.0966792	0.0522	0.890873
	2.60759	0.000223304	0.00652233
	0.757873	0.315333	0
	3.57888	0
	0.561068	0.0011831
	0.0991174	0
	0.06272	0.0511499
	2.47851
CB2R	Control	LPS	LPS+THC
	0.00282354	0.000623487	0.17093
	0.111493	0.000663992	0.0531851
	0.152722	0.0320217	0.608947
	0.0606289	0.000411016	0.0530715
	0.469408	0.00212553
	0.32829	0.112562
		0.103298
		0.039441
		0.131941
